# Supplementary material for: Single-shot ultrafast terahertz photography
Source: Nat Commun. 2023 Mar 27;14:1704. doi: 10.1038/s41467-023-37285-3 (PMC10042990; doi:10.1038/s41467-023-37285-3)
Supplement: Supplementary file 3 — Source Data [file 41467_2023_37285_MOESM3_ESM.zip]

Archive with 7 entries (7 files):
- Source data/Raw_data_Fig3f.mat
- Source data/Raw_data_Fig3g.mat
- Source data/Raw_data_Fig3h.mat
- Source data/Raw_data_Fig4f.mat
- Source data/Raw_data_Fig4g.mat
- Source data/Raw_data_Fig4h.mat
- Source data/read me.txt
