# Supplementary material for: Single-shot ultrafast terahertz photography
Source: Nat Commun. 2023 Mar 27;14:1704. doi: 10.1038/s41467-023-37285-3 (PMC10042990; doi:10.1038/s41467-023-37285-3)
Supplement: Supplementary file 3 — Source Data [file 41467_2023_37285_MOESM3_ESM.zip › Source data/read me.txt]

The data files provide all the image raw data to generate Fig. 3f-3h and Fig. 4f-4h. 
Please let us know if any other relevant data is needed.
Email: Junliang.Dong@inrs.ca
